# Supplementary material for: Insights into the Oral Bacterial Microbiota of Sows
Source: Microorganisms. 2021 Nov 9;9(11):2314. doi: 10.3390/microorganisms9112314 (PMC8619539; doi:10.3390/microorganisms9112314)
Supplement: Supplementary file 1 [file microorganisms-09-02314-s001.zip]

Archive with 1 entries (1 files):
- CorrispondencePCAVarName.xlsx
