# Supplementary material for: Insights into the Oral Bacterial Microbiota of Sows
Source: Microorganisms. 2021 Nov 9;9(11):2314. doi: 10.3390/microorganisms9112314 (PMC8619539; doi:10.3390/microorganisms9112314)
Supplement: Supplementary file 1 [file microorganisms-09-02314-s001.zip › CorrispondencePCAVarName.xlsx]

## Sheet: CorrispondencePCAVarName
Index	Genus
1	Acetobacter
2	Acinetobacter
3	Actinobacillus
4	Aerococcus
5	Aeromonas
6	Aerosphaera
7	Alloprevotella
8	Ambiguous_taxa
9	Anaerococcus
10	Arcobacter
11	Atopostipes
12	Bacteroides
13	Blautia
14	Caryophanon
15	Chryseobacterium
16	Clostridiales bacterium canine oral taxon 260
17	Clostridium sensu stricto 1
18	Corynebacterium
19	Corynebacterium 1
20	Enterobacter
21	Enterococcus
22	Facklamia
23	Fusobacterium
24	Globicatella
25	Helcococcus
26	Ignavigranum
27	Jeotgalibaca
28	Jeotgalicoccus
29	Kandleria
30	Kocuria
31	Kurthia
32	Lactobacillus
33	Lautropia
34	Lysinibacillus
35	Macrococcus
36	Micrococcus
37	Pediococcus
38	Peptoniphilus
39	Porphyromonas
40	Prevotellaceae NK3B31 group
41	Pseudocitrobacter
42	Pseudomonas
43	Psychrobacter
44	Rikenellaceae RC9 gut group
45	Romboutsia
46	Rothia
47	Ruminococcaceae UCG-005
48	Solanum melongena (eggplant)
49	Solibacillus
50	Sphingobacterium
51	Staphylococcus
52	Stenotrophomonas
53	Streptococcus
54	Treponema 2
55	Turicibacter
56	Uncultured bacterium
57	W5053
58	Weissella
